# Supplementary material for: A plasmatic score using a miRNA signature and CXCL-10 for accurate prediction and diagnosis of liver allograft rejection
Source: Front Immunol. 2023 May 30;14:1196882. doi: 10.3389/fimmu.2023.1196882 (PMC10265684; doi:10.3389/fimmu.2023.1196882)
Supplement: Supplementary Table 1 — ROC curve analysis: Study cohort vs. previous cohort Comparison of optimal cut-off value, AUC, 95% CI, sensitivity, specificity, PPV and NPV obtained in the cohort of the present study vs. the previous cohort. [file Table_1.xlsx]

## Sheet: Hoja1
Table 1S. ROC Curve analysis. Risk of rejection
Study Cohort
Pre-Transplantation	miR-155-5p (DCt)	miR-181a-5p (DCt)	CXCL-10 (pg/mL)	Post-Transplantation	miR-155-5p (DCt)	miR-181a-5p (DCt)	miR-122-5p (DCt)	CXCL-10 (pg/mL)
Cut off value	0.076	0.68	201.22	Cut off value	0.484	0.804	4.41	392.6
P	0.05	0.003	0.053	P	0.03	0.016	0.035	0.017
AUC	0.723	0.839	0.7	AUC	0.927	0.956	0.894	0.962
95%CI	0,491-0,955	0,641-1,000	0,468-0,932	95%CI	0,868-0,985	0,933-0,996	0,826-0,963	0,929-0,994
%Sensitivity	63	75	63	%Sensitivity	83	84	80	86
%Specificity	60	100	60	%Specificity	98	98.8	98.5	99.7
%PPV	87.5	75	66	%PPV	92	86	86	86.7
%NPV	72	99	87.5	%NPV	99	100	100	99.7
Previous Cohort
Pre-Transplantation	miR-155-5p (DCt)	miR-181-5p (DCt)	CXCL-10 (pg/mL)	Post-Transplantation	miR-155-5p (DCt)	miR-181a-5p (DCt)	miR-122-5p (DCt)	CXCL-10 (pg/mL)
Cut off value	0.075	0.613	202.28	Cut off value	0.463	0.76	4.356	393.43
P	0.031	0.015	0	P	0.026	0.02	0.006	0.002
AUC	0.921	0.826	0.917	AUC	0.94	0.953	0.978	0.997
95%CI	0,861-0,981	0,640-1,000	0,805-1,000	95%CI	0,889-0,992	0,913-0,992	0,966-0,990	0,992-1,000
%Sensitivity	93	60	88.9	%Sensitivity	91	90	93	97.1
%Specificity	82	93	82.1	%Specificity	95	95	90	99.4
%PPV	56.6	60	70	%PPV	95	90	71	88
%NPV	100	80	85	%NPV	99	97	98	99.7
AUC: area under the curve; CI: confidence interval; PPV:positive predictive value; NPV: negative predictive value
A value of P<0.05 was considered statistically significant.
